# Supplementary material for: Phenotype-Specific Mitochondrial Responses to Mediterranean Diet and Exercise in Elderly Obesity
Source: Nutrients. 2026 Feb 1;18(3):475. doi: 10.3390/nu18030475 (PMC12899043; doi:10.3390/nu18030475)
Supplement: Supplementary file 1 [file nutrients-18-00475-s001.zip]

Archive with 9 entries (8 files):
- suplementary/
- suplementary/.DS_Store
- __MACOSX/suplementary/._.DS_Store
- suplementary/TableS1.pdf
- __MACOSX/suplementary/._TableS1.pdf
- suplementary/TableS2.pdf
- __MACOSX/suplementary/._TableS2.pdf
- suplementary/Figure S1.png
- __MACOSX/suplementary/._Figure S1.png
